# Supplementary material for: A New Glycan-Dependent CD4-Binding Site Neutralizing Antibody Exerts Pressure on HIV-1 In Vivo
Source: PLoS Pathog. 2015 Oct 30;11(10):e1005238. doi: 10.1371/journal.ppat.1005238 (PMC4627763; doi:10.1371/journal.ppat.1005238)
Supplement: S1 Table — (A) Neutralization of a panel of 14 cross-clade pseudoviruses. The shades of red and yellow indicate the IC50 and IC80 concentrations, with red representing the lowest IgG concentration at which a virus was neutralized and yellow the highest concentration. The white color denotes that the virus was not neutralized at any antibody concentration tested. (B) Neutralization IC50 values for purified IgG from EB179 against a panel of HIV-1YU2 mutant viruses. The color-coding scheme is the same as in (A). (XLSX) [file ppat.1005238.s005.xlsx]

## Sheet: Sheet1
Table S1. IC50 values for purified IgG from EB179 tested in TZM.bl assays
A IC50 values for 14 cross-clade HIV-1 pseudoviruses
			IC50 (ug/ml)
	Virus	Clade	EB179
	YU2.DG	B	138.11
	BaL.26	B	24.52
	Du422.1	C	>318
	ZM249M.PL1	C	167.61
	Q23.17	A	32.9
	0260.v5.c36	A	224.47
	T257-31	CRF02_AG	72.68
	T250-4	CRF02_AG	129.55
	R2184.c04	CRF01_AE	>318
	C2101.c01	CRF01_AE	82.52
	X1193_c1	G	197.96
	X2131_C1_B5	G	90.38
	3016.v5.c45	D	>318
	6540.v4.c1	AC	141
B IC50 values for YU2 mutations
			EB179 IC50 (ug/ml)
	YU2.DG	YU2.DG	138.11
	YU2_N160K	YU2_N160K	182.64
	YU2_N280Y	YU2_N280Y	>318
	YU2_N332K	YU2_N332K	119.91
