# Supplementary material for: A New Glycan-Dependent CD4-Binding Site Neutralizing Antibody Exerts Pressure on HIV-1 In Vivo
Source: PLoS Pathog. 2015 Oct 30;11(10):e1005238. doi: 10.1371/journal.ppat.1005238 (PMC4627763; doi:10.1371/journal.ppat.1005238)
Supplement: S2 Table — The V(D)J segments of the heavy and light chains for each expressed antibody are representative of the different 2CC core-reactive IgG B cell clones. The colors of the different rows in the table correspond to the colors used on the pie chart shown in Fig 1A. The numbers of nucleotide mutations in Vh and Vl, as well as the CDR3 sequences and lengths (i.e., number of amino acids), are indicated in the table. (XLSX) [file ppat.1005238.s006.xlsx]

## Sheet: Sheet1
Table S2. Expressed antibodies from 2CC core-sorted B cells
Antibody name	Vh	Dh	Jh	mutations in Vh	CDR3	CDRH3	CDRH3	CDRH3 length	Vl	Jl	mutations in Vl	CDR3	CDRL3	CDRL3 length
179NC21	3-21	3-9	5	75	V H A W R Y F D W V N R R S P V E K V L S I D V	VHAWRYFDWVNRRSPVEKVLSIDV	VHAWRYFDWVNRRSPVEKVLSIDV	24	L3-1	L2	52	Q T W D S K N Y V T	QTWDSKNYVT	10
179NC75	3-21	3-9	5	75	V H A W R Y F D W V N R R S P V E K V L S I D L	VHAWRYFDWVNRRSPVEKVLSIDL	VHAWRYFDWVNRRSPVEKVLSIDL	24	L3-1	L2	52	Q T W D S K NYVT	QTWDSKNYVT	10
179NC1028	1-69	3-10	6	57		A G Q Q N D Y Y S P G T S Y K L D Y Y Y G M D V	AGQQNDYYSPGTSYKLDYYYGMDV	24	L1-44	L3	58	A A W X X S R N G W V	AAWXXSRNGWV	11
179NC866	1-69	3-10	6	42		T G Q Q N D Y Y S S G T S Y K L N Y Y F G M D V	TGQQNDYYSSGTSYKLNYYFGMDV	24	L1-44	L3	38	A V W D D S L H A W V	AVWDDSLHAWV	11
179NC79	3-49	3-16	6	71		L A A A R D M M S Q S S I P M S G V D L	LAAARDMMSQSSIPMSGVDL	20	K2-29	K1	57	M Q T A S	MQTAS	5
179NC14	1-69	4-17	6	26		D D R G D N D Y G G P G A Y Y F R L D V	DDRGDNDYGGPGAYYFRLDV	20	K1-33	K4	12	Q Q Y D D L P L T	QQYDDLPLT	9
179NC509	3-23	3-3	4	70	L Q T F F W D		LQTFFWD	7	K3-11	K2	41	Q V E D Q W I	QVEDQWI	7
179NC9055	3-21	3-3	4	71		L Q T F F W D	LQTFFWD	7	K3-11	K2	41	Q V E D R W I	QVEDRWI	7
179NC41	1-69	3-22	4	37		A L V G G E D S S G Q W G Y F D S	ALVGGEDSSGQWGYFDS	17	K1-13	K4	17	Q Q F H S H P V V T	QQFHSHPVVT	10
179NC9067	3-23	2-15	4	29		D I G K T E T L V E G P V A L D Y N Y G S D Y Y D S S A Y Y Q V R A L D V	DIGKTETLVEGPVALDYNYGSDYYDSSAYYQVRALDV	37	K2-28	K4	26	M H A L Q S P S T	MHALQSPST	9
179NC124	3-23	1-26	4	69		T R E I R G A T F D F	TREIRGATFDF	11	K2-28	K1	41	M Q G L E I P W	MQGLEIPW	8
