# Supplementary material for: A New Glycan-Dependent CD4-Binding Site Neutralizing Antibody Exerts Pressure on HIV-1 In Vivo
Source: PLoS Pathog. 2015 Oct 30;11(10):e1005238. doi: 10.1371/journal.ppat.1005238 (PMC4627763; doi:10.1371/journal.ppat.1005238)
Supplement: S3 Table — The antibody was tested against an extended panel of Tier-2 viruses. The color scheme is the same as used in S1 Table. (XLSX) [file ppat.1005238.s007.xlsx]

## Sheet: Sheet1
Table S3 - In vitro TZM.bl neutralization assay, large panel IC50 and IC80 values
		179NC75
Virus ID	Clade*	IC50	IC80
BaL	B	<0.05	0.05
YU2.DG	B	<0.046	0.051
6535.3	B	>30	>30
QH0692.42	B	12.701	>30
SC422661.8	B	0.02	0.112
PVO.4	B	0.231	13.2
TRO.11	B	0.006	0.141
AC10.0.29	B	>30	>30
RHPA4259.7	B	>30	>30
THRO4156.18	B	0.009	0.17
REJO4541.67	B	>30	>30
TRJO4551.58	B	<0.0001	0.001
WITO4160.33	B	>30	>30
CAAN5342.A2	B	>30	>30
WEAU_d15_410_787	B (T/F)	5.601	>30
1006_11_C3_1601	B (T/F)	0.005	0.207
1054_07_TC4_1499	B (T/F)	1.024	>30
1056_10_TA11_1826	B (T/F)	0.028	0.225
1012_11_TC21_3257	B (T/F)	0.16	20.573
6240_08_TA5_4622	B (T/F)	0.049	0.848
6244_13_B5_4576	B (T/F)	0.301	5.045
62357_14_D3_4589	B (T/F)	>30	>30
SC05_8C11_2344	B (T/F)	2.498	>30
Du156.12	C	>30	>30
Du172.17	C	0.104	13.821
Du422.1	C	>30	>30
ZM197M.PB7	C	>30	>30
ZM214M.PL15	C	>30	>30
ZM233M.PB6	C	>30	>30
ZM249M.PL1	C	>30	>30
ZM53M.PB12	C	0.903	>30
ZM109F.PB4	C	>30	>30
ZM135M.PL10a	C	>30	>30
CAP45.2.00.G3	C	>30	>30
CAP210.2.00.E8	C	>30	>30
HIV-001428-2.42	C	0.391	28.685
HIV-0013095-2.11	C	0.022	0.311
HIV-16055-2.3	C	>30	>30
HIV-16845-2.22	C	>30	>30
Ce1086_B2	C (T/F)	>30	>30
Ce0393_C3	C (T/F)	0.034	13.882
Ce1176_A3	C (T/F)	>30	>30
Ce2010_F5	C (T/F)	>30	>30
Ce0682_E4	C (T/F)	>30	>30
Ce1172_H1	C (T/F)	>30	>30
Ce2060_G9	C (T/F)	>30	>30
Ce703010054_2A2	C (T/F)	>30	>30
BF1266.431a	C (T/F)	>30	>30
246F C1G	C (T/F)	>30	>30
249M B10	C (T/F)	>30	>30
ZM247v1(Rev-)	C (T/F)	2.417	>30
7030102001E5(Rev-)	C (T/F)	2.186	>30
1394C9G1(Rev-)	C (T/F)	>30	>30
Ce704809221_1B3	C (T/F)	>30	>30
CNE19	BC	>30	>30
CNE20	BC	>30	>30
CNE21	BC	6.81	>30
CNE17	BC	4.286	>30
CNE30	BC	>30	>30
CNE52	BC	>30	>30
CNE53	BC	>30	>30
CNE58	BC	>30	>30
MS208.A1	A	>30	>30
Q23.17	A	0.001	0.035
Q461.e2	A	1.025	>30
Q769.d22	A	0.013	4.129
Q259.d2.17	A	>30	>30
Q842.d12	A	0.011	2.543
3415.v1.c1	A	>30	>30
3365.v2.c2	A	>30	>30
191955_A11	A (T/F)	>30	>30
191084 B7-19	A (T/F)	0.008	1.913
9004SS_A3_4	A (T/F)	>30	>30
T257-31	CRF02_AG	2.963	>30
928-28	CRF02_AG	>30	>30
263-8	CRF02_AG	26.286	>30
T250-4	CRF02_AG	>30	>30
T251-18	CRF02_AG	>30	>30
T278-50	CRF02_AG	>30	>30
T255-34	CRF02_AG	>30	>30
211-9	CRF02_AG	>30	>30
235-47	CRF02_AG	>30	>30
620345.c01	CRF01_AE	>30	>30
CNE8	CRF01_AE	>30	>30
C1080.c03	CRF01_AE	>30	>30
R2184.c04	CRF01_AE	>30	>30
R1166.c01	CRF01_AE	>30	>30
R3265.c06	CRF01_AE	>30	>30
C2101.c01	CRF01_AE	>30	>30
C3347.c11	CRF01_AE	>30	>30
C4118.c09	CRF01_AE	>30	>30
CNE5	CRF01_AE	>30	>30
BJOX009000.02.4	CRF01_AE	>30	>30
BJOX015000.11.5	CRF01_AE (T/F)	>30	>30
BJOX010000.06.2	CRF01_AE (T/F)	>30	>30
BJOX025000.01.1	CRF01_AE (T/F)	>30	>30
BJOX028000.10.3	CRF01_AE (T/F)	>30	>30
X1193_c1	G	0.012	0.151
P0402_c2_11	G	>30	>30
X1254_c3	G	>30	>30
X2088_c9	G	>30	>30
X2131_C1_B5	G	>30	>30
P1981_C5_3	G	>30	>30
X1632_S2_B10	G	>30	>30
3016.v5.c45	D	>30	>30
A07412M1.vrc12	D	0.007	0.123
231965.c01	D	12.858	>30
231966.c02	D	0.006	0.053
191821_E6_1	D (T/F)	>30	>30
3817.v2.c59	CD	0.399	>30
6480.v4.c25	CD	>30	>30
6952.v1.c20	CD	6.888	>30
6811.v7.c18	CD	>30	>30
89-F1_2_25	CD	>30	>30
3301.v1.c24	AC	>30	>30
6041.v3.c23	AC	>30	>30
6540.v4.c1	AC	>30	>30
6545.v4.c1	AC	>30	>30
0815.v3.c3	ACD	>30	>30
3103.v3.c10	ACD	>30	>30
* (T/F): Transmitted / Founder Virus
