# Supplementary material for: A New Glycan-Dependent CD4-Binding Site Neutralizing Antibody Exerts Pressure on HIV-1 In Vivo
Source: PLoS Pathog. 2015 Oct 30;11(10):e1005238. doi: 10.1371/journal.ppat.1005238 (PMC4627763; doi:10.1371/journal.ppat.1005238)
Supplement: S5 Table — A comparison between the IC50 values in TZM.bl assay of 179NC75, 3BNC117 [7], VRC01 [7] and HJ16 [49]. The color scheme is the same as used in S1 Table. (XLSX) [file ppat.1005238.s009.xlsx]

## Sheet: Sheet1
Table S5 - IC50 values of 179NC75, 3BNC117, VRC01 and HJ16
	Clade	179NC75		3BNC117		VRC01		HJ16
6535.3	B	12.701	1	0.54	1	0.55	1	>50		1
QH0692.42	B	0.02	1	1.5	1	0.13	1	16.4	1	1
SC422661.8	B	0.231	1	0.08	1	0.02	1	31.1	1	1
PVO.4	B	0.006	1	0.22	1	0.09	1	14.5	1	1
TRO.11	B	>30		0.21	1	0.09	1	0.05	1	1
AC10.0.29	B	>30		2.2	1	13.84	1	>50		1
RHPA4259.7	B	0.009	1	0.06	1	0.09	1	0.02	1	1
THRO4156.18	B	>30		2.3	1	1.76	1	>50		1
REJO4541.67	B	0.0001	1	0.06	1	0.01	1	>50		1
TRJO4551.58	B	>30		0.06	1	0.05	1	>50		1
WITO4160.33	B	>30		0.15	1	0.01	1	>50		1
CAAN5342.A2	B	5.601	1	0.82	1	0.42	1	11.2	1	1
YU2.DG	B	0.05	1	0.12	1	0.05	1	>50		1
WEAU_d15_410_787	B (T/F)	5.601	1	0.12	1	0.05	1	>50		1
1006_11_C3_1601	B (T/F)	0.005	1	0.15	1	0.03	1	>50		1
1054_07_TC4_1499	B (T/F)	1.024	1	0.71	1	0.07	1	8.7	1	1
1056_10_TA11_1826	B (T/F)	0.028	1	0.92	1	0.3	1	3.9	1	1
1012_11_TC21_3257	B (T/F)	0.16	1	0.12	1	0.02	1	>50		1
6240_08_TA5_4622	B (T/F)	0.049	1	0.61	1	0.33	1	5.3	1	1
6244_13_B5_4576	B (T/F)	0.3	1	0.21	1	0.04	1	>50		1
62357_14_D3_4589	B (T/F)	>30		0.96	1	0.06	1	>50		1
SC05_8C11_2344	B (T/F)	2.498	1	0.64	1	0.15	1	24.1	1	1
MS208.A1	A	>30		0.1	1	0.01	1	>50		1
Q23.17	A	0.01	1	0.09	1	0.01	1	>50		1
Q461.e2	A	1.025	1	0.49	1	0.03	1	0.2	1	1
Q769.d22	A	0.013	1	0.08	1	0.01	1	>50		1
Q259.d2.17	A	>30		0.17	1	0.01	1	>50		1
Q842.d12	A	0.011	1	0.03	1	0.01	1	>50		1
Du156.12	C	>30		0.09	1	0.02	1	>50		1
Du172.17	C	0.104	1	>30		1.119	1	23.7	1	1
Du422.1	C	>30		>30		>30		>50		1
ZM197M.PB7	C	>30		0.36	1	0.22	1	>50		1
ZM214M.PL15	C	>30		0.44	1	0.06	1	0.05	1	1
ZM233M.PB6	C	>30		2	1	0.13	1	>50		1
ZM249M.PL1	C	>30		0.05	1	0.03	1	>50		1
ZM53M.PB12	C	0.903	1	1.3	1	0.21	1	>50		1
ZM109F.PB4	C	>30		0.13	1	0.14	1	2.9	1	1
ZM135M.PL10a	C	>30		0.35	1	0.03	1	>50		1
CAP45.2.00.G3	C	>30		2.3	1	3.88	1	>50		1
CAP210.2.00.E8	C	>30		>30		17.22	1	>50		1
HIV-001428-2.42	C	0.391	1	0.02	1	0.05	1	>50		1
HIV-0013095-2.11	C	0.022	1	0.11	1	0.33	1	>50		1
HIV-16055-2.3	C	>30		0.08	1	5.6	1	0.04	1	1
HIV-16845-2.22	C	>30		2.8	1	>30		>50		1
T257-31	CRF02_AG	2.963	1	2.8	1	0.6	1	17	1	1
928-28	CRF02_AG	>30		0.15	1	0.41	1	0.1	1	1
263-8	CRF02_AG	26.286	1	0.01	1	0.2	1	>30		1
T250-4	CRF02_AG	>30		>30		15	1	>30		1
T251-18	CRF02_AG	>30		0.26	1	2.5	1	12.3	1	1
T278-50	CRF02_AG	>30		>30		>30		>30		1
T255-34	CRF02_AG	>30		0.02	1	0.7	1	26.8	1	1
211-9	CRF02_AG	>30		0.35	1	14.3	1	3.9	1	1
235-47	CRF02_AG	>30		0.03	1	0.04	1	>30		1
number of strains neutralized		26	26	48	48	50	50	19	20	53
geometric mean IC50* (ug/ml)		0.118		0.209		0.143		2.326
breadth ** (% neutralized)		49.0566		90.566		94.3396		35.8491
* resistant viruses were not taked into calculation of the geometric mean
** breadth was calculated as the % of viruses neutralized in a concentration <30 ug/ml
